# Supplementary material for: Effect of arteriovenous access closure and timing on kidney function in kidney transplant recipients
Source: PLoS One. 2019 Dec 11;14(12):e0226309. doi: 10.1371/journal.pone.0226309 (PMC6905568; doi:10.1371/journal.pone.0226309)
Supplement: S1 Data — (XLSX) [file pone.0226309.s001.xlsx]

## Sheet: Sheet1
Age	Sex	pre cr	pre GFR	GFR	post 6 cr	post 6 GFR	GFR	post 12 cr	post 12 gfr	GFR	post 24 cr	post 24 gfr	GFR	post 36 cr	post 36 gfr	GFR	Echo f/u	native	AVF type	AVF to lig	living	Weight	Height	BMI	CKD	HDtoKT	DM	HTN	CVD	preCVA	survival
34	0	1.2	51	59	1.1	57	65	1.1	56	65	1.19	51	59	1.03	60	69	0	1	1	48	0	51.7	161.6	19.7974	1	34	1	0	0	0	0
44	1	2.7	26	27	2.4	30	32	2.5	29	30	2.45	29	31	2.26	32	34	0	1	1	114	1	57.1	164	21.2299	5	97	0	1	0	0	0
38	1	1.2	60	76	1.2	60	76	1.4	58	63	1.35	60	66	1.36	59	65	0	0	2	21	1	55	168.6	19.3485	6	9	0	1	0	0	0
49	1	1.3	60	64	1.4	55	59	1.5	50	54	1.4	54	59	1.35	56	61	1	1	1	73	1	53.5	179.8	16.5491	2	57	0	1	0	0	0
36	0	0.8	50	95	0.8	60	94	0.7	60	111	0.59	60	116	0.51	60	122	0	1	1	78	0	41.25	155.7	17.0156	7	66	0	1	0	0	0
39	0	0.9	60	81	1	60	71	0.9	60	81	0.64	60	112	0.86	60	84	1	0	2	55	1	50.6	164	18.8132	7	43	0	1	0	0	0
50	1	1.3	60	64	1.2	60	70	1.3	59	63	1.36	56	60	1.25	60	61	0	1	1	20	1	88	175.9	28.4414	3	13	0	1	0	0	0
51	1	1.1	60	77	1.1	60	77	1.2	60	70	1.16	60	72	0.99	60	87	0	1	3	19	1	48.4	158.1	19.3634	2	6	0	1	0	0	0
38	1	1.5	54	58	1.6	49	54	1.6	49	53	1.6	49	53	1.6	49	53	0	1	3	73	0	69.9	169.7	24.2724	2	56	0	0	0	0	0
57	1	1.2	60	67	1.4	53	55	1.1	60	74	1.3	58	60	1.13	60	71	0	0	4	37	1	67.5	172.2	22.7634	7	37	0	1	0	0	0
49	0	1	59	66	1	59	66	0.88	60	77	0.97	60	69	0.92	60	73	0	0	2	101	0	61.5	157.7	24.7293	2	84	0	1	0	0	0
37	0	0.8	60	94	0.8	60	94	0.94	60	77	0.81	60	92	0.8	60	93	0	1	1	20	1	46	153.8	19.4467	6	6	0	1	0	0	0
37	1	1.3	60	70	1.23	60	75	1.32	60	68	1.16	60	79	1.23	60	73	0	1	1	19	1	75.4	179.8	23.3234	6	0	0	1	0	0	0
46	0	0.9	60	77	0.85	60	82	0.93	60	74	0.78	60	91	0.88	60	78	0	1	1	100	0	61	151.9	26.4371	0	82	0	1	0	0	0
35	1	1.2	60	78	1.33	60	69	1.32	60	69	1.38	57	65	1.29	60	70	0	1	1	139	1	87.2	185.7	25.2867	5	120	0	1	0	0	0
40	1	1.2	60	75	1.4	56	62	1.45	53	60	1.49	51	57	1.35	57	64	0	1	1	182	1	70.9	172	23.9657	7	168	0	1	0	0	0
41	0	1.3	45	51	1.2	49	56	1.4	41	47	1.36	42	48	1.49	38	43	0	1	3	54	0	46	150	20.4444	1	45	1	1	0	0	0
48	1	1.5	50	54	1.35	56	62	1.34	56	62	1.34	56	62	1.32	57	62	0	1	1	43	1	64.55	175.4	20.9815	2	26	0	1	0	0	0
36	1	1.2	60	77	1.33	60	68	1.32	60	69	1.38	57	65	1.29	60	70	1	1	1	135	1	81.3	185.2	23.7033	5	121	0	1	0	0	0
36	0	0.7	60	111	0.7	60	111	0.7	60	111	0.7	60	110	0.75	60	100	0	1	3	20	1	46.2	158.3	18.4366	7	16	0	0	0	0	0
25	1	1.4	60	69	1.4	60	69	1.42	60	68	1.3	60	75	1.34	60	72	0	1	1	133	1	60.8	170.9	20.8171	6	120	0	1	0	0	0
34	1	1.3	60	71	1.3	60	71	1.22	60	77	1.11	60	86	1.06	60	90	1	1	1	20	0	75.7	178.7	23.7054	0	10	0	1	0	0	0
47	0	1.2	48	54	1.2	48	54	1.22	47	53	1.07	55	62	1.14	50	57	0	1	1	105	0	56.5	159.1	22.3207	6	101	0	1	0	0	0
46	0	1	60	68	1	60	68	1.27	59	55	1.18	60	55	1.35	55	46	1	1	3	34	1	67	163	25.2174	6	30	0	0	0	0	0
30	1	1.98	40	44	1.81	44	49	1.71	47	53	1.56	52	58	1.85	42	47	0	1	1	98	0	67.8	164.5	25.0552	7	78	0	0	0	0	0
28	1	1.9	42	47	1.8	45	50	1.82	44	49	1.93	41	46	1.62	50	56	0	1	1	43	1	86.95	177.5	27.5977	4	36	0	0	0	0	0
25	1	1.6	53	59	1.44	59	67	1.51	56	63	1.33	60	73	1.48	57	64	0	1	1	118	0	58.8	167.7	20.9079	7	116	0	0	0	0	0
40	1	1.42	55	61	1.49	52	58	1.41	55	62	1.48	52	58	1.33	58	65	0	1	3	121	0	59	170	20.4152	6	96	0	1	0	0	0
41	1	1.5	52	57	1.37	57	64	1.46	53	59	1.21	60	73	1.22	60	73	0	1	1	90	0	52.1	164.2	19.3238	6	96	0	0	0	0	0
51	1	1.41	53	57	1.33	56	61	1.21	60	69	1.19	60	70	1.04	60	82	1	1	3	50	1	63.2	169	22.1281	0	34	0	1	0	0	0
50	0	1	59	66	1.23	46	51	1.17	49	54	1.14	50	56	1.17	48	54	0	1	3	7	1	43.8	151.9	18.9827	1	1	0	1	0	0	0
32	1	1.23	60	77	1.28	60	74	1.2	60	80	1.12	60	86	1.15	60	83	0	1	1	76	1	64	172.7	21.4583	6	64	0	1	0	0	0
36	1	1.67	47	52	1.33	60	68	1.3	60	70	1.28	60	71	1.2	60	76	0	1	1	57	0	56.9	175	18.5796	1	46	1	0	0	0	0
48	0	0.8	60	94	0.8	60	94	0.82	60	91	0.83	60	89	0.86	60	84	0	1	1	22	1	44.95	153.3	19.1269	0	16	0	1	0	0	0
64	1	1.48	48	49	1.46	48	50	1.45	49	50	1.28	56	58	1.35	53	54	0	1	1	32	1	58.41	166.5	21.0697	0	20	0	1	0	0	0
23	1	1.4	60	70	1.13	60	91	1.37	60	72	1.35	60	73	1.57	54	60	0	1	1	24	1	61.2	167.2	21.8917	2	19	0	1	0	0	0
58	1	1.4	52	55	1.17	60	68	1.37	53	56	1.17	60	68	1.29	56	60	0	1	3	28	1	63.9	172	21.5995	0	21	0	1	0	0	0
41	0	1.13	54	60	0.93	60	66	0.98	60	72	0.94	60	75	0.83	60	87	1	1	1	151	0	45.7	156.1	18.7547	6	120	0	1	0	0	0
52	0	0.99	59	66	0.89	60	75	0.95	60	69	0.84	60	80	0.75	60	91	0	1	1	35	1	51.5	161.6	19.7208	3	14	0	0	0	0	0
33	0	0.78	60	100	0.8	60	97	0.75	60	105	0.76	60	103	0.83	60	92	0	1	1	73	0	50	162	19.052	2	62	0	1	0	0	0
69	1	1.65	42	42	1.46	48	48	1.34	53	54	1.29	55	56	1.23	58	60	0	1	3	116	0	71.9	169	25.1742	1	80	1	1	0	0	0
55	0	0.68	60	98	0.7	60	98	0.66	60	99	0.63	60	101	0.58	60	103	1	1	1	68	1	55.85	152.7	23.9522	0	60	0	1	0	0	0
26	1	0.9	60	117	1.26	60	78	1.68	50	55	1.4	60	69	1.27	60	77	0	1	1	67	0	66.5	175	21.7143	4	63	0	1	0	0	0
39	0	1	60	71	1.25	48	54	0.99	60	72	1.33	44	50	0.77	60	97	0	1	1	118	0	49.8	162	18.9758	1	112	1	0	0	0	0
42	1	1.37	58	63	1.34	59	65	1.28	60	69	1.29	60	68	1.2	60	73	1	1	1	133	1	75	174.4	24.6586	7	120	0	1	0	0	0
55	0	1.67	32	34	1.65	33	34	1.62	33	35	1.85	28	30	1.69	31	33	0	1	1	47	0	43.2	157	17.5261	6	42	0	0	0	0	0
57	1	1.17	60	69	1.17	60	69	1.16	60	70	1.17	60	68	1.16	60	69	1	1	1	64	1	63.8	173.4	21.2189	1	46	1	1	1	1	0
45	0	1.64	34	37	1.67	33	37	1.69	33	36	1.95	28	30	2.24	23	25	0	1	1	179	1	42.5	157.1	19.85	6	156	0	0	0	0	0
34	0	0.99	60	74	0.99	60	74	4.32	12	13	4.16	12	13	7.25	6	7	0	1	117	1	뇌사자	68.8	160	26.875	1	1	1	0	0	0	0
32	0	1.02	60	73	1.11	58	65	1.21	52	69	1.04	60	71	1.04	60	70	1	1	1	20	1	46.1	154.4	19.3378	6	10	0	1	0	0	0
52	0	0.91	60	73	0.94	60	70	0.96	60	68	1.01	58	64	0.9	60	73	0	1	1	21	1	45	160.6	17.447	7	18	0	1	0	0	0
59	0	0.83	60	77	0.9	60	70	0.89	60	71	0.78	60	83	0.76	60	86	0	1	1	30	1	67.69	159.4	26.6408	6	16	0	0	0	0	0
28	1	1.68	50	54	1.64	51	56	1.63	51	56	1.83	44	49	1.81	45	50	1	1	1	43	1	66.8	172	22.5798	3	32	0	1	0	0	0
53	0	1.22	46	51	1.19	48	52	1.31	43	46	1.16	49	54	1.01	57	64	1	1	1	22	1	48.2	161.8	18.4115	0	6	0	1	0	0	0
38	0	0.95	60	76	0.86	60	86	1.21	50	57	1.26	47	54	1.36	43	49	0	1	3	58	0	49	160	19.1406	1	52	1	1	0	0	0
46	0	0.83	60	85	0.69	60	104	0.75	60	96	0.66	60	105	0.62	60	107	1	1	1	37	1	52.15	162	19.8712	0	30	0	1	0	0	0
35	0	1.38	44	49	1.33	46	52	1.19	52	59	1.28	47	54	1.28	47	54	0	1	1	18	1	56.8	166.6	20.4644	7	8	0	1	0	0	0
44	0	0.99	60	69	1.09	55	62	0.94	60	74	1.12	53	60	1	60	68	0	1	1	22	1	43.75	154.1	18.4235	2	4	0	0	0	0	0
44	0	1.05	57	65	0.86	60	82	0.93	60	75	0.9	60	78	1.18	49	56	1	1	1	91	0	53	160	20.7031	1	68	1	1	0	0	0
33	0	1.38	45	50	1.19	53	60	1.17	54	61	1.22	51	58	1.25	49	56	0	1	1	75	0	52.7	160.4	20.4834	3	60	0	1	0	0	0
59	0	0.96	60	65	0.95	60	66	1.01	56	61	0.88	60	72	0.93	60	67	1	1	1	39	1	65	160	25.3906	0	20	0	1	0	0	0
54	0	0.98	59	65	0.86	60	77	0.91	60	72	0.86	60	78	0.87	60	76	1	1	3	15	1	64.1	167	22.984	5	3	0	0	1	1	0
53	1	0.97	60	89	1.03	60	83	0.94	60	92	0.93	60	93	0.89	60	98	1	1	1	107	0	55.5	165.4	20.2872	4	123	0	1	0	0	0
58	0	0.68	60	96	0.58	60	102	0.55	60	103	0.48	60	108	0.51	60	106	0	1	1	77	0	60	154.6	25.1034	0	72	0	1	0	0	0
28	0	1.13	58	66	1.22	52	60	1.19	54	62	1.18	54	63	1.46	42	48	0	1	1	30	1	51.3	162.8	19.3557	3	12	0	0	0	0	0
53	1	0.89	60	98	0.9	60	97	0.91	60	96	0.93	60	93	0.9	60	97	1	1	1	37	1	54	164	20.0773	0	24	0	1	0	0	0
28	1	1.12	60	89	1.19	60	83	1.17	60	84	1.1	60	91	0.9	60	114	1	1	1	23	1	69.6	180	21.4815	3	12	0	1	0	0	0
35	1	0.98	60	99	1.04	60	93	1.12	60	85	1.04	60	93	0.99	60	98	0	1	1	71	1	67.8	162.7	25.6127	6	50	0	1	0	0	0
51	0	0.94	60	70	0.82	60	83	0.85	60	79	0.81	60	84	0.96	60	68	0	1	3	149	1	49	161	18.9036	6	139	0	0	0	0	0
55	1	0.86	60	98	1.22	60	66	1.19	60	68	1.07	60	78	1.18	60	69	0	1	1	59	1	62.4	171.8	21.1416	0	48	0	1	1	0	0
38	0	0.78	60	96	1.16	53	60	0.88	60	83	0.86	60	86	1	60	71	0	0	2	26	1	81.9	156.9	33.2689	6	12	0	1	0	0	0
39	1	0.97	60	98	1.2	60	76	1.33	60	67	1.21	60	75	1.24	60	73	1	1	1	97	0	58.3	174.4	19.1679	2	96	0	1	0	0	0
48	1	0.97	60	92	1.05	60	84	1.25	60	68	1.12	60	77	1.22	60	70	1	1	11	32	1	49.5	144.3	23.7724	2	24	0	1	0	0	0
55	1	0.86	60	98	1.48	49	53	1.89	37	39	1.73	41	43	1.82	39	41	1	1	1	118	0	49.7	167.1	17.7993	1	107	1	1	0	0	0
51	1	0.932	60	95	0.91	60	97	0.91	60	97	1	60	87	0.83	60	102	0	1	3	16	1	50	164.1	18.5675	2	6	1	1	0	0	0
38	0	0.95	60	76	0.92	60	79	0.83	60	89	0.89	60	82	0.92	60	79	0	1	1	85	1	41.5	146.9	19.2311	7	72	0	0	0	0	0
53	0	1.05	55	61	1.03	56	62	1.07	54	59	1.76	30	32	1.9	28	30	0	1	29	1	1	43.9	156.9	17.8328	1	0	1	0	1	0	0
50	1	1.11	60	77	1.29	59	64	1.29	59	64	1.67	44	47	1.81	40	43	1	1	3	16	1	61.3	164.8	22.5708	6	12	0	1	0		0
53	0	1.11	52	57	0.97	60	67	1.08	53	59	1.17	48	53	1.3	43	47	1	1	3	13	1	57.4	162.6	21.7105	2	8	0	1	0	0	0
64	0	0.87	60	70	0.91	60	67	0.77	60	82	0.76	60	83	0.81	60	77	1	1	1	19	1	50.7	155.4	20.9945	3	7	0	1	0	0	0
43	0	0.83	60	86	0.8	60	90	0.71	60	104	0.75	60	98	0.86	60	83	0	1	3	57	0	49.7	159	19.659	1	80	1	1	1	1	0
35	0	0.73	60	107	0.79	60	97	0.79	60	97	0.66	60	114	0.73	60	107	0	1	1	25	1	63.3	163.5	23.6793	7	13	0	1	0	0	0
42	1	1.06	60	86	1.48	53	58	1.54	50	55	1.11	60	81	1.3	60	67	1	1	1	148	0	54.9	169.4	19.1313	6	136	0	1	0	0	0
35	0	0.96	60	77	0.9	60	83	0.92	60	81	0.93	60	80	0.87	60	86	0	1	1	40	1	48.05	153.5	20.3928	3	28	0	0	0	0	0
33	1	1.23	60	77	1.39	59	66	1.18	60	81	1.21	60	78	1.11	60	87	0	1	1	52	0	67	175	21.8776	1	43	1	1	0	0	0
47	1	1.09	60	80	1.25	60	68	1.45	52	57	1.61	46	50	1.13	60	77	0	1	1	17	1	67.2	165.8	24.4456	0	4	0	1	0	0	0
50	1	1.13	60	75	1.14	60	75	1.09	60	79	0.97	60	91	1.04	60	83	0	1	1	57	1	74.4	175.4	24.1832	2	53	0	1	0	0	0
51	1	0.88	60	99	0.84	60	101	0.76	60	106	8.37	7	7	1.66	43	47	0	1	128	1	1	80.9	178.8	25.3054	1	0	1	0	0	0	0
68	0	0.78	60	78	0.74	60	83	0.66	60	91	0.76	60	81	0.71	60	88	1	1	3	10	1	56.1	153	23.9651	3	3	0	1	0	0	0
38	0	1.01	60	71	0.79	60	95	0.77	60	98	0.84	60	88	0.95	60	76	0	1	3	3	1	50	151.3	21.842	1	3	1	1	0	0	0
43	1	1.04	60	88	1.15	60	78	1.11	60	81	1.2	60	74	1.13	60	79	1	1	3	3	1	70	177	22.3435	2	0	0	1	0	0	0
34	0	0.85	60	89	0.88	60	86	0.83	60	92	0.85	60	89	0.89	60	85	1	1	1	30	1	49.95	161	19.2701	0	24	0	1	0	0	0
48	0	1.01	59	66	0.87	60	79	0.87	60	79	1	59	67	1	59	67	0	1	1	113	0	55	163	20.7008	2	104	0	1	0	0	0
54	1	1.13	60	73	2.44	28	29	1.3	57	62	2.36	29	30	1.74	41	43	1	1	1	67	0	62	176.2	19.9701	1	67	1	1	0	0	0
19	0	0.88	60	95	0.96	60	86	1.05	60	77	1.08	60	74	1.2	57	65	1	1	3	22	1	33.8	144.6	16.1652	7	16	0	1	0	0	0
45	0	1.69	33	36	2.32	23	25	1.97	27	30	1.69	33	36	1.66	33	37	0	1	1	77	0	60.15	166.8	21.6194	4	68	0	1	0	0	0
41	1	1.37	58	64	1.1	60	83	1.06	60	87	1.14	60	79	1.01	60	92	0	1	11	20	1	62.2	181.5	18.8815	2	16	0	1	0	0	0
38	0	0.75	60	101	0.91	60	80	0.94	60	77	0.89	60	82	0.89	60	82	1	1	3	62	1	47.9	154.9	19.9633	3	62	0	1	1	0	0
47	1	1.35	57	62	1.2	60	72	1.06	60	83	1.08	60	81	1.23	60	69	1	1	1	79	0	68.7	170	23.7716	2	58	0	0	0	0	0
60	1	1.41	51	54	1.41	51	54	1.57	45	47	1.17	60	67	1.41	51	54	0	1	1	12	1	74.2	175	24.2286	1	9	1	1	1	0	0
60	1	1.31	54	59	1.22	60	64	1.51	47	49	1.19	60	66	1.16	60	68	0	0	4	5	1	70	166	25.4028	1	1	1	0	1	0	0
32	0	1.03	60	72	0.96	60	78	3.7	14	15	5.97	8	9	11.01	4	4	1	1	21	1	1	62.7	157.8	25.1799	1	0	0	0	0	0	0
35	1	1.46	55	61	1.2	60	78	1.21	60	77	1.3	60	71	1.39	57	65	0	1	3	116	0	63.5	178.9	19.8405	7	108	0	0	0	0	0
58	1	1.21	60	66	1.13	60	71	1.16	60	69	1.18	60	68	1.08	60	75	0	1	3	102	1	64.25	165	23.5996	7	96	0	1	0	0	0
22	1	1.25	60	81	1.23	60	83	1.29	60	78	1.62	53	59	1.45	59	67	0	1	1	11	1	57.1	168.7	20.0635	2	4	0	1	0	0	0
56	0	0.79	60	84	0.86	60	76	0.98	60	64	1.21	46	50	1.11	50	55	0	1	3	77	0	47	153.1	20.0515	1	65	1	1	1	0	0
64	1	0.79	60	95	0.81	60	94	0.7	60	100	0.64	60	103	0.48	60	116	1	1	1	117	1	51	163.1	19.1718	1	98	1	1	1	0	0
41	1	1.14	60	79	1.25	60	71	1.17	60	77	1.14	60	79	1.08	60	85	0	1	1	149	0	81	180	25	4	135	0	1	0	0	0
62	1	1.02	60	78	1.1	60	72	1.14	60	69	0.91	60	90	0.9	60	91	1	1	11	46	0	68	167	24.3824	0	63	0	1	0	0	0
39	1	2.26	32	35	1.87	40	44	2.01	37	41	2.01	37	41	1.95	38	42	1	1	1	42	1	76	185	22.206	3	27	0	1	1	0	0
60	1	1.34	54	57	1.29	56	60	1	60	81	0.95	60	87	1.06	60	76	0	1	1	83	0	59.5	165	21.8549	0	84	0	1	0	0	0
44	0	1.38	41	46	1.44	39	44	1.39	41	46	1.53	36	41	1.69	32	36	0	1	1	140	0	45	154.7	18.8032	6	123	0	1	0	0	0
32	0	0.65	60	117	0.74	60	107	0.71	60	113	0.76	60	104	0.56	60	123	0	1	1	33	1	45.9	157.8	18.4331	2	24	0	1	0	0	0
57	1	1.34	55	58	3.35	19	19	6.18	9	9	6.18	9	9	6.18	9	9	1	1	63	1	1	69.5	176	22.4367	1	1	1	0	1	0	0
61	1	1.32	55	58	1.35	53	56	1.43	50	52	1.32	54	58	1.21	60	64	1	1	1	97	0	67	169	23.4586	5	78	0	1	0	0	0
68	1	1.54	45	46	1.6	43	44	1.35	52	54	1.35	52	54	1.38	51	52	0	1	1	82	0	68	167.5	24.237	0	24	0	1	0	0	0
42	1	1.09	60	83	1.01	60	91	0.91	60	104	0.95	60	98	0.91	60	104	0	1	1	103	1	59.55	165	21.8733	5	101	0	1	0	0	0
35	0	0.69	60	113	0.77	60	100	0.76	60	102	0.79	60	97	0.73	60	107	0	1	1	144	0	51	158.5	20.3007	4	126	0	1	0	0	0
56	1	0.98	60	86	1.16	60	70	1.1	60	75	1.02	60	82	1.02	60	82	1	1	1	175	1	73	174	24.1115	6	168	0	1	1	0	0
38	0	0.99	60	72	0.95	60	76	1.04	59	68	1.1	55	64	0.87	60	85	1	1	1	117	0	72	162	27.4348	0	102	0	1	0	0	0
39	0	1.27	47	53	1.24	48	55	1.07	57	65	1.08	56	65	1.01	60	70	1	1	3	62	0	63	163	23.7118	2	108	1	1	0	0	0
48	0	1.07	55	61	0.76	60	93	0.73	60	97	0.68	60	103	0.67	60	104	0	1	1	10	1	50	152	21.6413	0	5	0	1	0	0	0
56	1	1.39	53	56	1.22	60	66	1.51	48	51	1.41	52	55	1.5	48	51	0	1	1	68	0	56.6	164.2	20.9928	0	96	1	1	0	0	0
50	1	1.22	60	69	1.15	60	74	1.16	60	73	1.18	60	72	1.1	60	78	1	1	1	11	1	49.5	166	17.9634	2	2	0	1	0	0	0
28	0	0.86	60	92	0.86	60	92	0.88	60	89	0.99	60	78	0.97	60	79	0	1	1	66	1	55.1	157.4	22.2404	7	53	0	0	0	0	0
58	1	1.01	60	82	0.95	60	88	0.88	60	95	0.83	60	97	0.91	60	93	0	1	1	139	0	65	171	22.2291	5	63	0	1	1	0	0
35	0	1.32	46	52	1.28	47	54	1.17	52	60	1.13	54	63	1.28	47	54	1	0	4	30	0	52.5	163	19.7599	1	56	1	0	0	0	0
44	1	0.81	60	108	0.76	60	111	0.89	60	104	0.75	60	112	0.84	60	106	0	1	3	9	1	62.1	162.8	23.4306	3	7	0	1	0	0	0
40	0	1.61	35	40	1.35	43	49	1.33	44	50	1.29	45	52	1.3	45	51	0	1	1	8	0	51.4	157	20.8528	6	70	0	1	0	0	0
43	0	0.6	60	112	0.82	60	88	1.2	49	55	0.73	60	101	0.77	60	95	1	1	1	94	0	45.4	158	18.1862	6	81	0	0	0	0	0
53	1	1	60	86	0.97	60	89	1.25	60	65	1.28	58	63	1.28	58	63	0	1	1	121	0	60.3	168	21.36	0	116	0	1	0	0	0
48	1	1.17	60	73	1.07	60	82	1.14	60	76	1.23	60	69	1.2	60	71	0	1	1	184	0	62	160.2	24.2	2	168	0	0	0	0	0
50	1	1.4	53	58	1.35	56	61	1.45	51	56	1.27	59	65	1.27	59	65	1	1	1	94	1	58.5	164.4	22.33	6	90	0	1	0	0	0
33	1	1.2	60	79	1.38	59	67	1.43	57	64	1.54	52	58	1.56	51	58	0	1	1	100	0	52	153	22.21	7	85	0	1	0	0	0
28	1	2.11	38	41	2.26	34	38	2.27	34	38	2.26	34	38	2.1	37	42	0	1	1	94	0	59.8	170.4	20.32	6	72	0	0	0	0	0
32	0	1.26	49	56	0.99	60	75	1.02	60	73	1.04	60	71	1.11	56	66	0	1	3	64	1	53.4	159	21.12	1	60	1	1	0	0	0
45	0	1.27	45	51	1.08	55	62	1.12	52	59	1.02	58	66	1.13	51	59	0	0	2	92	0	59	157.6	23.75	6	90	0	1	0	0	0
55	1	1.37	54	58	1.69	42	45	1.78	40	42	2.03	34	36	2.14	32	34	1	1	1	123	1	67.8	166.9	24.34	0	120	0	1	1	0	0
32	0	0.71	60	113	0.69	60	115	0.78	60	101	0.73	60	109	0.81	60	96	0	1	3	81	0	37.5	157	15.21	1	76	1	1	0	0	0
54	0	0.93	60	70	0.91	60	72	0.86	60	77	0.85	60	78	0.78	60	86	0	1	1	122	0	53.1	156.2	21.76	2	120	0	0	0	0	0
55	1	1.7	42	44	1.09	60	76	0.99	60	85	1.04	60	80	0.94	60	91	0	1	3	75	0	65	169	22.7583	1	68	1	1	0	0	0
50	0	0.93	60	72	0.92	60	73	1.05	55	62	1.33	42	46	1.21	46	52	1	1	1	68	0	49	156	20.1348	6	72	0	1	0	0	0
